# Supplementary material for: Loneliness and social networks of older adults in rural communities: a narrative synthesis systematic review
Source: Front Public Health. 2023 May 15;11:1113864. doi: 10.3389/fpubh.2023.1113864 (PMC10225733; doi:10.3389/fpubh.2023.1113864)
Supplement: Supplementary file 2 [file Table_2.XLSX]

## Sheet: EMBASE
Appendix-A - Search strategy
Embase <1974 to 2022 January 14>
1	Rural Population/	51026
2	rural*.mp. [mp=title, abstract, heading word, drug trade name, original title, device manufacturer, drug manufacturer, device trade name, keyword heading word, floating subheading word, candidate term word]	215838
3	provincial*.mp. [mp=title, abstract, heading word, drug trade name, original title, device manufacturer, drug manufacturer, device trade name, keyword heading word, floating subheading word, candidate term word]	22776
4	non-urban.mp. [mp=title, abstract, heading word, drug trade name, original title, device manufacturer, drug manufacturer, device trade name, keyword heading word, floating subheading word, candidate term word]	990
5	remote.mp. [mp=title, abstract, heading word, drug trade name, original title, device manufacturer, drug manufacturer, device trade name, keyword heading word, floating subheading word, candidate term word]	105352
6	peripher*.mp. [mp=title, abstract, heading word, drug trade name, original title, device manufacturer, drug manufacturer, device trade name, keyword heading word, floating subheading word, candidate term word]	1135105
7	non-core.mp. [mp=title, abstract, heading word, drug trade name, original title, device manufacturer, drug manufacturer, device trade name, keyword heading word, floating subheading word, candidate term word]	713
8	(Liv* adj3 country*).mp. [mp=title, abstract, heading word, drug trade name, original title, device manufacturer, drug manufacturer, device trade name, keyword heading word, floating subheading word, candidate term word]	1135
9	village*.mp. [mp=title, abstract, heading word, drug trade name, original title, device manufacturer, drug manufacturer, device trade name, keyword heading word, floating subheading word, candidate term word]	38848
10	or/1-9	1488494
11	Patients/	1060321
12	Caregivers/	73364
13	Individual*.mp. [mp=title, abstract, heading word, drug trade name, original title, device manufacturer, drug manufacturer, device trade name, keyword heading word, floating subheading word, candidate term word]	2270074
14	Resident*.mp. [mp=title, abstract, heading word, drug trade name, original title, device manufacturer, drug manufacturer, device trade name, keyword heading word, floating subheading word, candidate term word]	293391
15	Neighbour*.mp. [mp=title, abstract, heading word, drug trade name, original title, device manufacturer, drug manufacturer, device trade name, keyword heading word, floating subheading word, candidate term word]	34712
16	Neighbor*.mp. [mp=title, abstract, heading word, drug trade name, original title, device manufacturer, drug manufacturer, device trade name, keyword heading word, floating subheading word, candidate term word]	108389
17	Consumer*.mp. [mp=title, abstract, heading word, drug trade name, original title, device manufacturer, drug manufacturer, device trade name, keyword heading word, floating subheading word, candidate term word]	131206
18	Patient*.mp. [mp=title, abstract, heading word, drug trade name, original title, device manufacturer, drug manufacturer, device trade name, keyword heading word, floating subheading word, candidate term word]	11502345
19	Client*.mp. [mp=title, abstract, heading word, drug trade name, original title, device manufacturer, drug manufacturer, device trade name, keyword heading word, floating subheading word, candidate term word]	80549
20	Citizen*.mp. [mp=title, abstract, heading word, drug trade name, original title, device manufacturer, drug manufacturer, device trade name, keyword heading word, floating subheading word, candidate term word]	74993
21	Carer*.mp. [mp=title, abstract, heading word, drug trade name, original title, device manufacturer, drug manufacturer, device trade name, keyword heading word, floating subheading word, candidate term word]	25401
22	Stakeholder*.mp. [mp=title, abstract, heading word, drug trade name, original title, device manufacturer, drug manufacturer, device trade name, keyword heading word, floating subheading word, candidate term word]	67902
23	Public*.mp. [mp=title, abstract, heading word, drug trade name, original title, device manufacturer, drug manufacturer, device trade name, keyword heading word, floating subheading word, candidate term word]	1286535
24	Communit*.mp. [mp=title, abstract, heading word, drug trade name, original title, device manufacturer, drug manufacturer, device trade name, keyword heading word, floating subheading word, candidate term word]	874924
25	Participant*.mp. [mp=title, abstract, heading word, drug trade name, original title, device manufacturer, drug manufacturer, device trade name, keyword heading word, floating subheading word, candidate term word]	1235111
26	Dweller*.mp. [mp=title, abstract, heading word, drug trade name, original title, device manufacturer, drug manufacturer, device trade name, keyword heading word, floating subheading word, candidate term word]	4928
27	User*.mp. [mp=title, abstract, heading word, drug trade name, original title, device manufacturer, drug manufacturer, device trade name, keyword heading word, floating subheading word, candidate term word]	291863
28	Old*.mp. [mp=title, abstract, heading word, drug trade name, original title, device manufacturer, drug manufacturer, device trade name, keyword heading word, floating subheading word, candidate term word]	2296781
29	Elderly.mp. [mp=title, abstract, heading word, drug trade name, original title, device manufacturer, drug manufacturer, device trade name, keyword heading word, floating subheading word, candidate term word]	628381
30	Retired*.mp. [mp=title, abstract, heading word, drug trade name, original title, device manufacturer, drug manufacturer, device trade name, keyword heading word, floating subheading word, candidate term word]	10076
31	Pensioner*.mp. [mp=title, abstract, heading word, drug trade name, original title, device manufacturer, drug manufacturer, device trade name, keyword heading word, floating subheading word, candidate term word]	2867
32	Aged.mp.	4887485
33	or/11-32	16751465
34	Social Networking/	16768
35	ego-centric network*.mp. [mp=title, abstract, heading word, drug trade name, original title, device manufacturer, drug manufacturer, device trade name, keyword heading word, floating subheading word, candidate term word]	12
36	egocentric network*.mp. [mp=title, abstract, heading word, drug trade name, original title, device manufacturer, drug manufacturer, device trade name, keyword heading word, floating subheading word, candidate term word]	128
37	whole network*.mp. [mp=title, abstract, heading word, drug trade name, original title, device manufacturer, drug manufacturer, device trade name, keyword heading word, floating subheading word, candidate term word]	772
38	socio-centric network*.mp. [mp=title, abstract, heading word, drug trade name, original title, device manufacturer, drug manufacturer, device trade name, keyword heading word, floating subheading word, candidate term word]	1
39	sociocentric network*.mp. [mp=title, abstract, heading word, drug trade name, original title, device manufacturer, drug manufacturer, device trade name, keyword heading word, floating subheading word, candidate term word]	33
40	personal network*.mp. [mp=title, abstract, heading word, drug trade name, original title, device manufacturer, drug manufacturer, device trade name, keyword heading word, floating subheading word, candidate term word]	521
41	social connect*.mp. [mp=title, abstract, heading word, drug trade name, original title, device manufacturer, drug manufacturer, device trade name, keyword heading word, floating subheading word, candidate term word]	3394
42	social relation*.mp. [mp=title, abstract, heading word, drug trade name, original title, device manufacturer, drug manufacturer, device trade name, keyword heading word, floating subheading word, candidate term word]	13137
43	social network analys*.mp. [mp=title, abstract, heading word, drug trade name, original title, device manufacturer, drug manufacturer, device trade name, keyword heading word, floating subheading word, candidate term word]	2415
44	social network*.mp. [mp=title, abstract, heading word, drug trade name, original title, device manufacturer, drug manufacturer, device trade name, keyword heading word, floating subheading word, candidate term word]	32164
45	(social adj3 participat*).mp. [mp=title, abstract, heading word, drug trade name, original title, device manufacturer, drug manufacturer, device trade name, keyword heading word, floating subheading word, candidate term word]	13960
46	Social activit*.mp. [mp=title, abstract, heading word, drug trade name, original title, device manufacturer, drug manufacturer, device trade name, keyword heading word, floating subheading word, candidate term word]	8919
47	(participat* adj3 activit*).mp. [mp=title, abstract, heading word, drug trade name, original title, device manufacturer, drug manufacturer, device trade name, keyword heading word, floating subheading word, candidate term word]	19027
48	(participat* adj3 communit*).mp. [mp=title, abstract, heading word, drug trade name, original title, device manufacturer, drug manufacturer, device trade name, keyword heading word, floating subheading word, candidate term word]	17789
49	Social support.mp. [mp=title, abstract, heading word, drug trade name, original title, device manufacturer, drug manufacturer, device trade name, keyword heading word, floating subheading word, candidate term word]	115346
50	Social participation.mp. [mp=title, abstract, heading word, drug trade name, original title, device manufacturer, drug manufacturer, device trade name, keyword heading word, floating subheading word, candidate term word]	10025
51	Community participation.mp. [mp=title, abstract, heading word, drug trade name, original title, device manufacturer, drug manufacturer, device trade name, keyword heading word, floating subheading word, candidate term word]	6665
52	Social integration.mp. [mp=title, abstract, heading word, drug trade name, original title, device manufacturer, drug manufacturer, device trade name, keyword heading word, floating subheading word, candidate term word]	3746
53	Social ties.mp. [mp=title, abstract, heading word, drug trade name, original title, device manufacturer, drug manufacturer, device trade name, keyword heading word, floating subheading word, candidate term word]	1145
54	Group activit*.mp. [mp=title, abstract, heading word, drug trade name, original title, device manufacturer, drug manufacturer, device trade name, keyword heading word, floating subheading word, candidate term word]	2460
55	Group membership.mp. [mp=title, abstract, heading word, drug trade name, original title, device manufacturer, drug manufacturer, device trade name, keyword heading word, floating subheading word, candidate term word]	3862
56	Peer network*.mp. [mp=title, abstract, heading word, drug trade name, original title, device manufacturer, drug manufacturer, device trade name, keyword heading word, floating subheading word, candidate term word]	653
57	Peer support.mp. [mp=title, abstract, heading word, drug trade name, original title, device manufacturer, drug manufacturer, device trade name, keyword heading word, floating subheading word, candidate term word]	7888
58	Family support.mp. [mp=title, abstract, heading word, drug trade name, original title, device manufacturer, drug manufacturer, device trade name, keyword heading word, floating subheading word, candidate term word]	8694
59	Kin support.mp. [mp=title, abstract, heading word, drug trade name, original title, device manufacturer, drug manufacturer, device trade name, keyword heading word, floating subheading word, candidate term word]	49
60	Neighbour* support.mp. [mp=title, abstract, heading word, drug trade name, original title, device manufacturer, drug manufacturer, device trade name, keyword heading word, floating subheading word, candidate term word]	52
61	Neighbor* support.mp. [mp=title, abstract, heading word, drug trade name, original title, device manufacturer, drug manufacturer, device trade name, keyword heading word, floating subheading word, candidate term word]	194
62	Community support.mp. [mp=title, abstract, heading word, drug trade name, original title, device manufacturer, drug manufacturer, device trade name, keyword heading word, floating subheading word, candidate term word]	3090
63	Social capital.mp. [mp=title, abstract, heading word, drug trade name, original title, device manufacturer, drug manufacturer, device trade name, keyword heading word, floating subheading word, candidate term word]	5259
64	Online network*.mp. [mp=title, abstract, heading word, drug trade name, original title, device manufacturer, drug manufacturer, device trade name, keyword heading word, floating subheading word, candidate term word]	286
65	Social media network*.mp. [mp=title, abstract, heading word, drug trade name, original title, device manufacturer, drug manufacturer, device trade name, keyword heading word, floating subheading word, candidate term word]	356
66	or/34-65	230046
67	Rural Health/	1522
68	Social Isolation/	27607
69	Health/	219187
70	Public Health/	200722
71	Mental Health/	164197
72	Mental Health/	164197
73	Suicide/	59236
74	Depression/	406045
75	Anxiety/	236473
76	Population Health/	4167
77	Rural Health.mp. [mp=title, abstract, heading word, drug trade name, original title, device manufacturer, drug manufacturer, device trade name, keyword heading word, floating subheading word, candidate term word]	20331
78	Social* Isolate*.mp. [mp=title, abstract, heading word, drug trade name, original title, device manufacturer, drug manufacturer, device trade name, keyword heading word, floating subheading word, candidate term word]	1877
79	Health.mp. [mp=title, abstract, heading word, drug trade name, original title, device manufacturer, drug manufacturer, device trade name, keyword heading word, floating subheading word, candidate term word]	4517327
80	Public Health.mp. [mp=title, abstract, heading word, drug trade name, original title, device manufacturer, drug manufacturer, device trade name, keyword heading word, floating subheading word, candidate term word]	504907
81	Population Health.mp. [mp=title, abstract, heading word, drug trade name, original title, device manufacturer, drug manufacturer, device trade name, keyword heading word, floating subheading word, candidate term word]	17698
82	Well-being.mp. [mp=title, abstract, heading word, drug trade name, original title, device manufacturer, drug manufacturer, device trade name, keyword heading word, floating subheading word, candidate term word]	131898
83	Wellbeing.mp. [mp=title, abstract, heading word, drug trade name, original title, device manufacturer, drug manufacturer, device trade name, keyword heading word, floating subheading word, candidate term word]	93007
84	Lonel*.mp. [mp=title, abstract, heading word, drug trade name, original title, device manufacturer, drug manufacturer, device trade name, keyword heading word, floating subheading word, candidate term word]	14921
85	mental health.mp. [mp=title, abstract, heading word, drug trade name, original title, device manufacturer, drug manufacturer, device trade name, keyword heading word, floating subheading word, candidate term word]	336425
86	mental illness*.mp. [mp=title, abstract, heading word, drug trade name, original title, device manufacturer, drug manufacturer, device trade name, keyword heading word, floating subheading word, candidate term word]	47564
87	depress*.mp. [mp=title, abstract, heading word, drug trade name, original title, device manufacturer, drug manufacturer, device trade name, keyword heading word, floating subheading word, candidate term word]	867464
88	anxi*.mp. [mp=title, abstract, heading word, drug trade name, original title, device manufacturer, drug manufacturer, device trade name, keyword heading word, floating subheading word, candidate term word]	450440
89	suicid*.mp. [mp=title, abstract, heading word, drug trade name, original title, device manufacturer, drug manufacturer, device trade name, keyword heading word, floating subheading word, candidate term word]	144124
90	social exclusion.mp. [mp=title, abstract, heading word, drug trade name, original title, device manufacturer, drug manufacturer, device trade name, keyword heading word, floating subheading word, candidate term word]	3803
91	or/67-90	5453780
92	10 and 33 and 66 and 91	9062
93	limit 92 to english language	8775

## Sheet: MEDLINE
Ovid MEDLINE(R) and Epub Ahead of Print, In-Process, In-Data-Review & Other Non-Indexed Citations, Daily and Versions(R) <1946 to January 18, 2022>
1	Rural Population/	65672
2	rural*.mp. [mp=title, abstract, original title, name of substance word, subject heading word, floating sub-heading word, keyword heading word, organism supplementary concept word, protocol supplementary concept word, rare disease supplementary concept word, unique identifier, synonyms]	185298
3	provincial*.mp. [mp=title, abstract, original title, name of substance word, subject heading word, floating sub-heading word, keyword heading word, organism supplementary concept word, protocol supplementary concept word, rare disease supplementary concept word, unique identifier, synonyms]	17071
4	non-urban.mp. [mp=title, abstract, original title, name of substance word, subject heading word, floating sub-heading word, keyword heading word, organism supplementary concept word, protocol supplementary concept word, rare disease supplementary concept word, unique identifier, synonyms]	703
5	remote.mp. [mp=title, abstract, original title, name of substance word, subject heading word, floating sub-heading word, keyword heading word, organism supplementary concept word, protocol supplementary concept word, rare disease supplementary concept word, unique identifier, synonyms]	89677
6	peripher*.mp. [mp=title, abstract, original title, name of substance word, subject heading word, floating sub-heading word, keyword heading word, organism supplementary concept word, protocol supplementary concept word, rare disease supplementary concept word, unique identifier, synonyms]	687972
7	non-core.mp. [mp=title, abstract, original title, name of substance word, subject heading word, floating sub-heading word, keyword heading word, organism supplementary concept word, protocol supplementary concept word, rare disease supplementary concept word, unique identifier, synonyms]	535
8	(Liv* adj3 country*).mp. [mp=title, abstract, original title, name of substance word, subject heading word, floating sub-heading word, keyword heading word, organism supplementary concept word, protocol supplementary concept word, rare disease supplementary concept word, unique identifier, synonyms]	816
9	village*.mp. [mp=title, abstract, original title, name of substance word, subject heading word, floating sub-heading word, keyword heading word, organism supplementary concept word, protocol supplementary concept word, rare disease supplementary concept word, unique identifier, synonyms]	33383
10	or/1-9	987879
11	Patients/	22321
12	Caregivers/	43941
13	Individual*.mp. [mp=title, abstract, original title, name of substance word, subject heading word, floating sub-heading word, keyword heading word, organism supplementary concept word, protocol supplementary concept word, rare disease supplementary concept word, unique identifier, synonyms]	1769981
14	Resident*.mp. [mp=title, abstract, original title, name of substance word, subject heading word, floating sub-heading word, keyword heading word, organism supplementary concept word, protocol supplementary concept word, rare disease supplementary concept word, unique identifier, synonyms]	215244
15	Neighbour*.mp. [mp=title, abstract, original title, name of substance word, subject heading word, floating sub-heading word, keyword heading word, organism supplementary concept word, protocol supplementary concept word, rare disease supplementary concept word, unique identifier, synonyms]	30968
16	Neighbor*.mp. [mp=title, abstract, original title, name of substance word, subject heading word, floating sub-heading word, keyword heading word, organism supplementary concept word, protocol supplementary concept word, rare disease supplementary concept word, unique identifier, synonyms]	95010
17	Consumer*.mp. [mp=title, abstract, original title, name of substance word, subject heading word, floating sub-heading word, keyword heading word, organism supplementary concept word, protocol supplementary concept word, rare disease supplementary concept word, unique identifier, synonyms]	119687
18	Patient*.mp. [mp=title, abstract, original title, name of substance word, subject heading word, floating sub-heading word, keyword heading word, organism supplementary concept word, protocol supplementary concept word, rare disease supplementary concept word, unique identifier, synonyms]	7778469
19	Client*.mp. [mp=title, abstract, original title, name of substance word, subject heading word, floating sub-heading word, keyword heading word, organism supplementary concept word, protocol supplementary concept word, rare disease supplementary concept word, unique identifier, synonyms]	62632
20	Citizen*.mp. [mp=title, abstract, original title, name of substance word, subject heading word, floating sub-heading word, keyword heading word, organism supplementary concept word, protocol supplementary concept word, rare disease supplementary concept word, unique identifier, synonyms]	25525
21	Carer*.mp. [mp=title, abstract, original title, name of substance word, subject heading word, floating sub-heading word, keyword heading word, organism supplementary concept word, protocol supplementary concept word, rare disease supplementary concept word, unique identifier, synonyms]	16943
22	Stakeholder*.mp. [mp=title, abstract, original title, name of substance word, subject heading word, floating sub-heading word, keyword heading word, organism supplementary concept word, protocol supplementary concept word, rare disease supplementary concept word, unique identifier, synonyms]	52324
23	Public*.mp. [mp=title, abstract, original title, name of substance word, subject heading word, floating sub-heading word, keyword heading word, organism supplementary concept word, protocol supplementary concept word, rare disease supplementary concept word, unique identifier, synonyms]	869359
24	Communit*.mp. [mp=title, abstract, original title, name of substance word, subject heading word, floating sub-heading word, keyword heading word, organism supplementary concept word, protocol supplementary concept word, rare disease supplementary concept word, unique identifier, synonyms]	731479
25	Participant*.mp. [mp=title, abstract, original title, name of substance word, subject heading word, floating sub-heading word, keyword heading word, organism supplementary concept word, protocol supplementary concept word, rare disease supplementary concept word, unique identifier, synonyms]	946366
26	Dweller*.mp. [mp=title, abstract, original title, name of substance word, subject heading word, floating sub-heading word, keyword heading word, organism supplementary concept word, protocol supplementary concept word, rare disease supplementary concept word, unique identifier, synonyms]	4192
27	User*.mp. [mp=title, abstract, original title, name of substance word, subject heading word, floating sub-heading word, keyword heading word, organism supplementary concept word, protocol supplementary concept word, rare disease supplementary concept word, unique identifier, synonyms]	257637
28	Old*.mp. [mp=title, abstract, original title, name of substance word, subject heading word, floating sub-heading word, keyword heading word, organism supplementary concept word, protocol supplementary concept word, rare disease supplementary concept word, unique identifier, synonyms]	1624134
29	Elderly.mp. [mp=title, abstract, original title, name of substance word, subject heading word, floating sub-heading word, keyword heading word, organism supplementary concept word, protocol supplementary concept word, rare disease supplementary concept word, unique identifier, synonyms]	281129
30	Retired*.mp. [mp=title, abstract, original title, name of substance word, subject heading word, floating sub-heading word, keyword heading word, organism supplementary concept word, protocol supplementary concept word, rare disease supplementary concept word, unique identifier, synonyms]	6759
31	Pensioner*.mp. [mp=title, abstract, original title, name of substance word, subject heading word, floating sub-heading word, keyword heading word, organism supplementary concept word, protocol supplementary concept word, rare disease supplementary concept word, unique identifier, synonyms]	1085
32	Aged.mp.	5764517
33	or/11-32	13013753
34	Social Networking/	4622
35	ego-centric network*.mp. [mp=title, abstract, original title, name of substance word, subject heading word, floating sub-heading word, keyword heading word, organism supplementary concept word, protocol supplementary concept word, rare disease supplementary concept word, unique identifier, synonyms]	11
36	egocentric network*.mp. [mp=title, abstract, original title, name of substance word, subject heading word, floating sub-heading word, keyword heading word, organism supplementary concept word, protocol supplementary concept word, rare disease supplementary concept word, unique identifier, synonyms]	145
37	whole network*.mp. [mp=title, abstract, original title, name of substance word, subject heading word, floating sub-heading word, keyword heading word, organism supplementary concept word, protocol supplementary concept word, rare disease supplementary concept word, unique identifier, synonyms]	656
38	socio-centric network*.mp. [mp=title, abstract, original title, name of substance word, subject heading word, floating sub-heading word, keyword heading word, organism supplementary concept word, protocol supplementary concept word, rare disease supplementary concept word, unique identifier, synonyms]	2
39	sociocentric network*.mp. [mp=title, abstract, original title, name of substance word, subject heading word, floating sub-heading word, keyword heading word, organism supplementary concept word, protocol supplementary concept word, rare disease supplementary concept word, unique identifier, synonyms]	28
40	personal network*.mp. [mp=title, abstract, original title, name of substance word, subject heading word, floating sub-heading word, keyword heading word, organism supplementary concept word, protocol supplementary concept word, rare disease supplementary concept word, unique identifier, synonyms]	464
41	social connect*.mp. [mp=title, abstract, original title, name of substance word, subject heading word, floating sub-heading word, keyword heading word, organism supplementary concept word, protocol supplementary concept word, rare disease supplementary concept word, unique identifier, synonyms]	2969
42	social relation*.mp. [mp=title, abstract, original title, name of substance word, subject heading word, floating sub-heading word, keyword heading word, organism supplementary concept word, protocol supplementary concept word, rare disease supplementary concept word, unique identifier, synonyms]	10611
43	social network analys*.mp. [mp=title, abstract, original title, name of substance word, subject heading word, floating sub-heading word, keyword heading word, organism supplementary concept word, protocol supplementary concept word, rare disease supplementary concept word, unique identifier, synonyms]	2413
44	social network*.mp. [mp=title, abstract, original title, name of substance word, subject heading word, floating sub-heading word, keyword heading word, organism supplementary concept word, protocol supplementary concept word, rare disease supplementary concept word, unique identifier, synonyms]	23567
45	(social adj3 participat*).mp. [mp=title, abstract, original title, name of substance word, subject heading word, floating sub-heading word, keyword heading word, organism supplementary concept word, protocol supplementary concept word, rare disease supplementary concept word, unique identifier, synonyms]	8784
46	Social activit*.mp. [mp=title, abstract, original title, name of substance word, subject heading word, floating sub-heading word, keyword heading word, organism supplementary concept word, protocol supplementary concept word, rare disease supplementary concept word, unique identifier, synonyms]	6401
47	(participat* adj3 activit*).mp. [mp=title, abstract, original title, name of substance word, subject heading word, floating sub-heading word, keyword heading word, organism supplementary concept word, protocol supplementary concept word, rare disease supplementary concept word, unique identifier, synonyms]	14295
48	(participat* adj3 communit*).mp. [mp=title, abstract, original title, name of substance word, subject heading word, floating sub-heading word, keyword heading word, organism supplementary concept word, protocol supplementary concept word, rare disease supplementary concept word, unique identifier, synonyms]	32017
49	Social support.mp. [mp=title, abstract, original title, name of substance word, subject heading word, floating sub-heading word, keyword heading word, organism supplementary concept word, protocol supplementary concept word, rare disease supplementary concept word, unique identifier, synonyms]	98820
50	Social participation.mp. [mp=title, abstract, original title, name of substance word, subject heading word, floating sub-heading word, keyword heading word, organism supplementary concept word, protocol supplementary concept word, rare disease supplementary concept word, unique identifier, synonyms]	5742
51	Community participation.mp. [mp=title, abstract, original title, name of substance word, subject heading word, floating sub-heading word, keyword heading word, organism supplementary concept word, protocol supplementary concept word, rare disease supplementary concept word, unique identifier, synonyms]	20691
52	Social integration.mp. [mp=title, abstract, original title, name of substance word, subject heading word, floating sub-heading word, keyword heading word, organism supplementary concept word, protocol supplementary concept word, rare disease supplementary concept word, unique identifier, synonyms]	2902
53	Social ties.mp. [mp=title, abstract, original title, name of substance word, subject heading word, floating sub-heading word, keyword heading word, organism supplementary concept word, protocol supplementary concept word, rare disease supplementary concept word, unique identifier, synonyms]	1081
54	Group activit*.mp. [mp=title, abstract, original title, name of substance word, subject heading word, floating sub-heading word, keyword heading word, organism supplementary concept word, protocol supplementary concept word, rare disease supplementary concept word, unique identifier, synonyms]	1712
55	Group membership.mp. [mp=title, abstract, original title, name of substance word, subject heading word, floating sub-heading word, keyword heading word, organism supplementary concept word, protocol supplementary concept word, rare disease supplementary concept word, unique identifier, synonyms]	3270
56	Peer network*.mp. [mp=title, abstract, original title, name of substance word, subject heading word, floating sub-heading word, keyword heading word, organism supplementary concept word, protocol supplementary concept word, rare disease supplementary concept word, unique identifier, synonyms]	581
57	Peer support.mp. [mp=title, abstract, original title, name of substance word, subject heading word, floating sub-heading word, keyword heading word, organism supplementary concept word, protocol supplementary concept word, rare disease supplementary concept word, unique identifier, synonyms]	5689
58	Family support.mp. [mp=title, abstract, original title, name of substance word, subject heading word, floating sub-heading word, keyword heading word, organism supplementary concept word, protocol supplementary concept word, rare disease supplementary concept word, unique identifier, synonyms]	6374
59	Kin support.mp. [mp=title, abstract, original title, name of substance word, subject heading word, floating sub-heading word, keyword heading word, organism supplementary concept word, protocol supplementary concept word, rare disease supplementary concept word, unique identifier, synonyms]	56
60	Neighbour* support.mp. [mp=title, abstract, original title, name of substance word, subject heading word, floating sub-heading word, keyword heading word, organism supplementary concept word, protocol supplementary concept word, rare disease supplementary concept word, unique identifier, synonyms]	36
61	Neighbor* support.mp. [mp=title, abstract, original title, name of substance word, subject heading word, floating sub-heading word, keyword heading word, organism supplementary concept word, protocol supplementary concept word, rare disease supplementary concept word, unique identifier, synonyms]	169
62	Community support.mp. [mp=title, abstract, original title, name of substance word, subject heading word, floating sub-heading word, keyword heading word, organism supplementary concept word, protocol supplementary concept word, rare disease supplementary concept word, unique identifier, synonyms]	2406
63	Social capital.mp. [mp=title, abstract, original title, name of substance word, subject heading word, floating sub-heading word, keyword heading word, organism supplementary concept word, protocol supplementary concept word, rare disease supplementary concept word, unique identifier, synonyms]	4658
64	Online network*.mp. [mp=title, abstract, original title, name of substance word, subject heading word, floating sub-heading word, keyword heading word, organism supplementary concept word, protocol supplementary concept word, rare disease supplementary concept word, unique identifier, synonyms]	220
65	Social media network*.mp. [mp=title, abstract, original title, name of substance word, subject heading word, floating sub-heading word, keyword heading word, organism supplementary concept word, protocol supplementary concept word, rare disease supplementary concept word, unique identifier, synonyms]	245
66	or/34-65	197945
67	Rural Health/	23787
68	Social Isolation/	15337
69	Health/	24950
70	Public Health/	89210
71	Mental Health/	50135
72	Mental Health/	50135
73	Suicide/	42404
74	Depression/	136621
75	Anxiety/	94734
76	Population Health/	1435
77	Rural Health.mp. [mp=title, abstract, original title, name of substance word, subject heading word, floating sub-heading word, keyword heading word, organism supplementary concept word, protocol supplementary concept word, rare disease supplementary concept word, unique identifier, synonyms]	40293
78	Social* Isolate*.mp. [mp=title, abstract, original title, name of substance word, subject heading word, floating sub-heading word, keyword heading word, organism supplementary concept word, protocol supplementary concept word, rare disease supplementary concept word, unique identifier, synonyms]	1443
79	Health.mp. [mp=title, abstract, original title, name of substance word, subject heading word, floating sub-heading word, keyword heading word, organism supplementary concept word, protocol supplementary concept word, rare disease supplementary concept word, unique identifier, synonyms]	3286035
80	Public Health.mp. [mp=title, abstract, original title, name of substance word, subject heading word, floating sub-heading word, keyword heading word, organism supplementary concept word, protocol supplementary concept word, rare disease supplementary concept word, unique identifier, synonyms]	378070
81	Population Health.mp. [mp=title, abstract, original title, name of substance word, subject heading word, floating sub-heading word, keyword heading word, organism supplementary concept word, protocol supplementary concept word, rare disease supplementary concept word, unique identifier, synonyms]	14893
82	Well-being.mp. [mp=title, abstract, original title, name of substance word, subject heading word, floating sub-heading word, keyword heading word, organism supplementary concept word, protocol supplementary concept word, rare disease supplementary concept word, unique identifier, synonyms]	94326
83	Wellbeing.mp. [mp=title, abstract, original title, name of substance word, subject heading word, floating sub-heading word, keyword heading word, organism supplementary concept word, protocol supplementary concept word, rare disease supplementary concept word, unique identifier, synonyms]	22469
84	Lonel*.mp. [mp=title, abstract, original title, name of substance word, subject heading word, floating sub-heading word, keyword heading word, organism supplementary concept word, protocol supplementary concept word, rare disease supplementary concept word, unique identifier, synonyms]	11149
85	mental health.mp. [mp=title, abstract, original title, name of substance word, subject heading word, floating sub-heading word, keyword heading word, organism supplementary concept word, protocol supplementary concept word, rare disease supplementary concept word, unique identifier, synonyms]	229435
86	mental illness*.mp. [mp=title, abstract, original title, name of substance word, subject heading word, floating sub-heading word, keyword heading word, organism supplementary concept word, protocol supplementary concept word, rare disease supplementary concept word, unique identifier, synonyms]	36243
87	depress*.mp. [mp=title, abstract, original title, name of substance word, subject heading word, floating sub-heading word, keyword heading word, organism supplementary concept word, protocol supplementary concept word, rare disease supplementary concept word, unique identifier, synonyms]	596030
88	anxi*.mp. [mp=title, abstract, original title, name of substance word, subject heading word, floating sub-heading word, keyword heading word, organism supplementary concept word, protocol supplementary concept word, rare disease supplementary concept word, unique identifier, synonyms]	286133
89	suicid*.mp. [mp=title, abstract, original title, name of substance word, subject heading word, floating sub-heading word, keyword heading word, organism supplementary concept word, protocol supplementary concept word, rare disease supplementary concept word, unique identifier, synonyms]	104750
90	social exclusion.mp. [mp=title, abstract, original title, name of substance word, subject heading word, floating sub-heading word, keyword heading word, organism supplementary concept word, protocol supplementary concept word, rare disease supplementary concept word, unique identifier, synonyms]	2210
91	or/67-90	3970099
92	10 and 33 and 66 and 91	8511
93	limit 92 to english language	8171

## Sheet: CINAHL
	Wednesday, January 19, 2022 5:53:13 PM
#	Query	Limiters/Expanders	Last Run Via	Results
S1	(MH "Rural Areas") OR (MH "Rural Population")	Expanders - Apply equivalent subjects	Interface - EBSCOhost Research Databases	36323
		Search modes - Boolean/Phrase	Search Screen - Advanced Search
			Database - CINAHL Plus with Full Text
S2	TI Rural* OR AB Rural*	Expanders - Apply equivalent subjects	Interface - EBSCOhost Research Databases	64263
		Search modes - Boolean/Phrase	Search Screen - Advanced Search
			Database - CINAHL Plus with Full Text
S3	TI provincial* OR AB provincial*	Expanders - Apply equivalent subjects	Interface - EBSCOhost Research Databases	5649
		Search modes - Boolean/Phrase	Search Screen - Advanced Search
			Database - CINAHL Plus with Full Text
S4	TI non-urban OR AB non-urban	Expanders - Apply equivalent subjects	Interface - EBSCOhost Research Databases	241
		Search modes - Boolean/Phrase	Search Screen - Advanced Search
			Database - CINAHL Plus with Full Text
S5	TI remote OR AB remote	Expanders - Apply equivalent subjects	Interface - EBSCOhost Research Databases	18299
		Search modes - Boolean/Phrase	Search Screen - Advanced Search
			Database - CINAHL Plus with Full Text
S6	TI peripher* OR AB peripher*	Expanders - Apply equivalent subjects	Interface - EBSCOhost Research Databases	74733
		Search modes - Boolean/Phrase	Search Screen - Advanced Search
			Database - CINAHL Plus with Full Text
S7	TI (Liv* n3 country*) OR AB (Liv* n3 country*)	Expanders - Apply equivalent subjects	Interface - EBSCOhost Research Databases	466
		Search modes - Boolean/Phrase	Search Screen - Advanced Search
			Database - CINAHL Plus with Full Text
S8	TI village* OR AB village*	Expanders - Apply equivalent subjects	Interface - EBSCOhost Research Databases	7042
		Search modes - Boolean/Phrase	Search Screen - Advanced Search
			Database - CINAHL Plus with Full Text
S9	TI non-core OR AB non-core	Expanders - Apply equivalent subjects	Interface - EBSCOhost Research Databases	170
		Search modes - Boolean/Phrase	Search Screen - Advanced Search
			Database - CINAHL Plus with Full Text
S10	S1 OR S2 OR S3 OR S4 OR S5 OR S6 OR S7 OR S8 OR S9	Expanders - Apply equivalent subjects	Interface - EBSCOhost Research Databases	171469
		Search modes - Boolean/Phrase	Search Screen - Advanced Search
			Database - CINAHL Plus with Full Text
S11	(MH "Patients")	Expanders - Apply equivalent subjects	Interface - EBSCOhost Research Databases	10876
		Search modes - Boolean/Phrase	Search Screen - Advanced Search
			Database - CINAHL Plus with Full Text
S12	(MH "Caregivers")	Expanders - Apply equivalent subjects	Interface - EBSCOhost Research Databases	39269
		Search modes - Boolean/Phrase	Search Screen - Advanced Search
			Database - CINAHL Plus with Full Text
S13	TI individual* OR AB individual*	Expanders - Apply equivalent subjects	Interface - EBSCOhost Research Databases	459338
		Search modes - Boolean/Phrase	Search Screen - Advanced Search
			Database - CINAHL Plus with Full Text
S14	TI resident* OR AB resident*	Expanders - Apply equivalent subjects	Interface - EBSCOhost Research Databases	79657
		Search modes - Boolean/Phrase	Search Screen - Advanced Search
			Database - CINAHL Plus with Full Text
S15	TI neighbour* OR AB neighbour*	Expanders - Apply equivalent subjects	Interface - EBSCOhost Research Databases	5475
		Search modes - Boolean/Phrase	Search Screen - Advanced Search
			Database - CINAHL Plus with Full Text
S16	TI neighbor* OR AB neighbor*	Expanders - Apply equivalent subjects	Interface - EBSCOhost Research Databases	15997
		Search modes - Boolean/Phrase	Search Screen - Advanced Search
			Database - CINAHL Plus with Full Text
S17	TI consumer* OR AB consumer*	Expanders - Apply equivalent subjects	Interface - EBSCOhost Research Databases	35434
		Search modes - Boolean/Phrase	Search Screen - Advanced Search
			Database - CINAHL Plus with Full Text
S18	TI patient* OR AB patient*	Expanders - Apply equivalent subjects	Interface - EBSCOhost Research Databases	1958523
		Search modes - Boolean/Phrase	Search Screen - Advanced Search
			Database - CINAHL Plus with Full Text
S19	TI client* OR AB client*	Expanders - Apply equivalent subjects	Interface - EBSCOhost Research Databases	53767
		Search modes - Boolean/Phrase	Search Screen - Advanced Search
			Database - CINAHL Plus with Full Text
S20	TI citizen* OR AB citizen*	Expanders - Apply equivalent subjects	Interface - EBSCOhost Research Databases	11817
		Search modes - Boolean/Phrase	Search Screen - Advanced Search
			Database - CINAHL Plus with Full Text
S21	TI carer* OR AB carer*	Expanders - Apply equivalent subjects	Interface - EBSCOhost Research Databases	16274
		Search modes - Boolean/Phrase	Search Screen - Advanced Search
			Database - CINAHL Plus with Full Text
S22	TI stakeholder* OR AB stakeholder*	Expanders - Apply equivalent subjects	Interface - EBSCOhost Research Databases	26813
		Search modes - Boolean/Phrase	Search Screen - Advanced Search
			Database - CINAHL Plus with Full Text
S23	TI public* OR AB public*	Expanders - Apply equivalent subjects	Interface - EBSCOhost Research Databases	267377
		Search modes - Boolean/Phrase	Search Screen - Advanced Search
			Database - CINAHL Plus with Full Text
S24	TI communit* OR AB communit*	Expanders - Apply equivalent subjects	Interface - EBSCOhost Research Databases	282326
		Search modes - Boolean/Phrase	Search Screen - Advanced Search
			Database - CINAHL Plus with Full Text
S25	TI participant* OR AB participant*	Expanders - Apply equivalent subjects	Interface - EBSCOhost Research Databases	448914
		Search modes - Boolean/Phrase	Search Screen - Advanced Search
			Database - CINAHL Plus with Full Text
S26	TI dweller* OR AB dweller*	Expanders - Apply equivalent subjects	Interface - EBSCOhost Research Databases	1286
		Search modes - Boolean/Phrase	Search Screen - Advanced Search
			Database - CINAHL Plus with Full Text
S27	TI user* OR AB user*	Expanders - Apply equivalent subjects	Interface - EBSCOhost Research Databases	89073
		Search modes - Boolean/Phrase	Search Screen - Advanced Search
			Database - CINAHL Plus with Full Text
S28	TI old* OR AB old*	Expanders - Apply equivalent subjects	Interface - EBSCOhost Research Databases	329206
		Search modes - Boolean/Phrase	Search Screen - Advanced Search
			Database - CINAHL Plus with Full Text
S29	TI elderly OR AB elderly	Expanders - Apply equivalent subjects	Interface - EBSCOhost Research Databases	99000
		Search modes - Boolean/Phrase	Search Screen - Advanced Search
			Database - CINAHL Plus with Full Text
S30	TI retired* OR AB retired*	Expanders - Apply equivalent subjects	Interface - EBSCOhost Research Databases	3639
		Search modes - Boolean/Phrase	Search Screen - Advanced Search
			Database - CINAHL Plus with Full Text
S31	TI pensioner* OR AB pensioner*	Expanders - Apply equivalent subjects	Interface - EBSCOhost Research Databases	281
		Search modes - Boolean/Phrase	Search Screen - Advanced Search
			Database - CINAHL Plus with Full Text
S32	TI aged OR AB aged	Expanders - Apply equivalent subjects	Interface - EBSCOhost Research Databases	214361
		Search modes - Boolean/Phrase	Search Screen - Advanced Search
			Database - CINAHL Plus with Full Text
S33	(S11 OR S12 OR S13 OR S14 OR S15 OR S16 OR S17 OR S18 OR S19 OR S20 OR S21 OR S22 OR S23 OR S24 OR S25 OR S26 OR S27 OR S28 OR S29 OR S30 OR S31 OR S32)	Expanders - Apply equivalent subjects	Interface - EBSCOhost Research Databases	3113433
		Search modes - Boolean/Phrase	Search Screen - Advanced Search
			Database - CINAHL Plus with Full Text
S34	(MH "Social Networking")	Expanders - Apply equivalent subjects	Interface - EBSCOhost Research Databases	3137
		Search modes - Boolean/Phrase	Search Screen - Advanced Search
			Database - CINAHL Plus with Full Text
S35	TI ego-centric network* OR AB ego-centric network*	Expanders - Apply equivalent subjects	Interface - EBSCOhost Research Databases	9
		Search modes - Boolean/Phrase	Search Screen - Advanced Search
			Database - CINAHL Plus with Full Text
S36	TI egocentric network* OR AB egocentric network*	Expanders - Apply equivalent subjects	Interface - EBSCOhost Research Databases	122
		Search modes - Boolean/Phrase	Search Screen - Advanced Search
			Database - CINAHL Plus with Full Text
S37	TI whole network OR AB whole network*	Expanders - Apply equivalent subjects	Interface - EBSCOhost Research Databases	367
		Search modes - Boolean/Phrase	Search Screen - Advanced Search
			Database - CINAHL Plus with Full Text
S38	TI socio-centric network* OR AB socio-centric network*	Expanders - Apply equivalent subjects	Interface - EBSCOhost Research Databases	2
		Search modes - Boolean/Phrase	Search Screen - Advanced Search
			Database - CINAHL Plus with Full Text
S39	TI sociocentric network* OR AB sociocentric network*	Expanders - Apply equivalent subjects	Interface - EBSCOhost Research Databases	22
		Search modes - Boolean/Phrase	Search Screen - Advanced Search
			Database - CINAHL Plus with Full Text
S40	TI personal network* OR AB personal network*	Expanders - Apply equivalent subjects	Interface - EBSCOhost Research Databases	780
		Search modes - Boolean/Phrase	Search Screen - Advanced Search
			Database - CINAHL Plus with Full Text
S41	TI social connect* OR AB social connect*	Expanders - Apply equivalent subjects	Interface - EBSCOhost Research Databases	3816
		Search modes - Boolean/Phrase	Search Screen - Advanced Search
			Database - CINAHL Plus with Full Text
S42	TI social relation* OR AB social relation*	Expanders - Apply equivalent subjects	Interface - EBSCOhost Research Databases	19496
		Search modes - Boolean/Phrase	Search Screen - Advanced Search
			Database - CINAHL Plus with Full Text
S43	TI social network analys* OR AB social network analys*	Expanders - Apply equivalent subjects	Interface - EBSCOhost Research Databases	1326
		Search modes - Boolean/Phrase	Search Screen - Advanced Search
			Database - CINAHL Plus with Full Text
S44	TI social network* OR AB social network*	Expanders - Apply equivalent subjects	Interface - EBSCOhost Research Databases	15554
		Search modes - Boolean/Phrase	Search Screen - Advanced Search
			Database - CINAHL Plus with Full Text
S45	TI social n3 participat* OR AB social n3 participat*	Expanders - Apply equivalent subjects	Interface - EBSCOhost Research Databases	5510
		Search modes - Boolean/Phrase	Search Screen - Advanced Search
			Database - CINAHL Plus with Full Text
S46	TI Social activit* OR AB Social activit*	Expanders - Apply equivalent subjects	Interface - EBSCOhost Research Databases	10063
		Search modes - Boolean/Phrase	Search Screen - Advanced Search
			Database - CINAHL Plus with Full Text
S47	TI (participat* n3 activit*) OR AB (participat* n3 activit*)	Expanders - Apply equivalent subjects	Interface - EBSCOhost Research Databases	11417
		Search modes - Boolean/Phrase	Search Screen - Advanced Search
			Database - CINAHL Plus with Full Text
S48	TI (participat* n3 communit*) OR AB (participat* n3 communit*)	Expanders - Apply equivalent subjects	Interface - EBSCOhost Research Databases	8526
		Search modes - Boolean/Phrase	Search Screen - Advanced Search
			Database - CINAHL Plus with Full Text
S49	TI Social support OR AB Social support	Expanders - Apply equivalent subjects	Interface - EBSCOhost Research Databases	37715
		Search modes - Boolean/Phrase	Search Screen - Advanced Search
			Database - CINAHL Plus with Full Text
S50	TI Social participation OR AB Social participation	Expanders - Apply equivalent subjects	Interface - EBSCOhost Research Databases	5263
		Search modes - Boolean/Phrase	Search Screen - Advanced Search
			Database - CINAHL Plus with Full Text
S51	TI community participation OR AB Community participation	Expanders - Apply equivalent subjects	Interface - EBSCOhost Research Databases	4299
		Search modes - Boolean/Phrase	Search Screen - Advanced Search
			Database - CINAHL Plus with Full Text
S52	TI social integration OR AB social integration	Expanders - Apply equivalent subjects	Interface - EBSCOhost Research Databases	2833
		Search modes - Boolean/Phrase	Search Screen - Advanced Search
			Database - CINAHL Plus with Full Text
S53	TI social ties OR AB social ties	Expanders - Apply equivalent subjects	Interface - EBSCOhost Research Databases	875
		Search modes - Boolean/Phrase	Search Screen - Advanced Search
			Database - CINAHL Plus with Full Text
S54	TI group activit* OR AB group activit*	Expanders - Apply equivalent subjects	Interface - EBSCOhost Research Databases	12413
		Search modes - Boolean/Phrase	Search Screen - Advanced Search
			Database - CINAHL Plus with Full Text
S55	TI group membership OR AB group membership	Expanders - Apply equivalent subjects	Interface - EBSCOhost Research Databases	2091
		Search modes - Boolean/Phrase	Search Screen - Advanced Search
			Database - CINAHL Plus with Full Text
S56	TI peer network* OR AB peer network*	Expanders - Apply equivalent subjects	Interface - EBSCOhost Research Databases	1119
		Search modes - Boolean/Phrase	Search Screen - Advanced Search
			Database - CINAHL Plus with Full Text
S57	TI peer support OR AB peer support	Expanders - Apply equivalent subjects	Interface - EBSCOhost Research Databases	7000
		Search modes - Boolean/Phrase	Search Screen - Advanced Search
			Database - CINAHL Plus with Full Text
S58	TI family support OR AB family support	Expanders - Apply equivalent subjects	Interface - EBSCOhost Research Databases	20786
		Search modes - Boolean/Phrase	Search Screen - Advanced Search
			Database - CINAHL Plus with Full Text
S59	TI kin support OR AB kin support	Expanders - Apply equivalent subjects	Interface - EBSCOhost Research Databases	152
		Search modes - Boolean/Phrase	Search Screen - Advanced Search
			Database - CINAHL Plus with Full Text
S60	TI Neighbour* support OR AB Neighbour* support	Expanders - Apply equivalent subjects	Interface - EBSCOhost Research Databases	186
		Search modes - Boolean/Phrase	Search Screen - Advanced Search
			Database - CINAHL Plus with Full Text
S61	TI Neighbor* support OR AB Neighbor* support	Expanders - Apply equivalent subjects	Interface - EBSCOhost Research Databases	623
		Search modes - Boolean/Phrase	Search Screen - Advanced Search
			Database - CINAHL Plus with Full Text
S62	TI community support OR AB community support	Expanders - Apply equivalent subjects	Interface - EBSCOhost Research Databases	10183
		Search modes - Boolean/Phrase	Search Screen - Advanced Search
			Database - CINAHL Plus with Full Text
S63	TI social capital OR AB social capital	Expanders - Apply equivalent subjects	Interface - EBSCOhost Research Databases	3461
		Search modes - Boolean/Phrase	Search Screen - Advanced Search
			Database - CINAHL Plus with Full Text
S64	TI Online network* OR AB Online network*	Expanders - Apply equivalent subjects	Interface - EBSCOhost Research Databases	1600
		Search modes - Boolean/Phrase	Search Screen - Advanced Search
			Database - CINAHL Plus with Full Text
S65	TI Social media network* OR AB Social media network*	Expanders - Apply equivalent subjects	Interface - EBSCOhost Research Databases	653
		Search modes - Boolean/Phrase	Search Screen - Advanced Search
			Database - CINAHL Plus with Full Text
S66	(S34 OR S35 OR S36 OR S37 OR S38 OR S39 OR S40 OR S41 OR S42 OR S43 OR S44 OR S45 OR S46 OR S47 OR S48 OR S49 OR S50 OR S51 OR S52 OR S53 OR S54 OR S55 OR S56 OR S57 OR S58 OR S59 OR S60 OR S61 OR S62 OR S63 OR S64 OR S65)	Expanders - Apply equivalent subjects	Interface - EBSCOhost Research Databases	139005
		Search modes - Boolean/Phrase	Search Screen - Advanced Search
			Database - CINAHL Plus with Full Text
S67	(MH "Rural Health")	Expanders - Apply equivalent subjects	Interface - EBSCOhost Research Databases	7282
		Search modes - Boolean/Phrase	Search Screen - Advanced Search
			Database - CINAHL Plus with Full Text
S68	(MH "Social Isolation")	Expanders - Apply equivalent subjects	Interface - EBSCOhost Research Databases	9807
		Search modes - Boolean/Phrase	Search Screen - Advanced Search
			Database - CINAHL Plus with Full Text
S69	(MH "Health")	Expanders - Apply equivalent subjects	Interface - EBSCOhost Research Databases	22222
		Search modes - Boolean/Phrase	Search Screen - Advanced Search
			Database - CINAHL Plus with Full Text
S70	(MH "Public Health")	Expanders - Apply equivalent subjects	Interface - EBSCOhost Research Databases	55924
		Search modes - Boolean/Phrase	Search Screen - Advanced Search
			Database - CINAHL Plus with Full Text
S71	(MH "Mental Health")	Expanders - Apply equivalent subjects	Interface - EBSCOhost Research Databases	47006
		Search modes - Boolean/Phrase	Search Screen - Advanced Search
			Database - CINAHL Plus with Full Text
S72	(MH "Suicide")	Expanders - Apply equivalent subjects	Interface - EBSCOhost Research Databases	20756
		Search modes - Boolean/Phrase	Search Screen - Advanced Search
			Database - CINAHL Plus with Full Text
S73	(MH "Depression")	Expanders - Apply equivalent subjects	Interface - EBSCOhost Research Databases	119606
		Search modes - Boolean/Phrase	Search Screen - Advanced Search
			Database - CINAHL Plus with Full Text
S74	(MH "Anxiety")	Expanders - Apply equivalent subjects	Interface - EBSCOhost Research Databases	50984
		Search modes - Boolean/Phrase	Search Screen - Advanced Search
			Database - CINAHL Plus with Full Text
S75	(MH "Population Health")	Expanders - Apply equivalent subjects	Interface - EBSCOhost Research Databases	1388
		Search modes - Boolean/Phrase	Search Screen - Advanced Search
			Database - CINAHL Plus with Full Text
S76	TI Rural Health OR AB Rural Health	Expanders - Apply equivalent subjects	Interface - EBSCOhost Research Databases	11168
		Search modes - Boolean/Phrase	Search Screen - Advanced Search
			Database - CINAHL Plus with Full Text
S77	TI social* isolat* OR AB social* isolat*	Expanders - Apply equivalent subjects	Interface - EBSCOhost Research Databases	6091
		Search modes - Boolean/Phrase	Search Screen - Advanced Search
			Database - CINAHL Plus with Full Text
S78	TI Health OR AB Health	Expanders - Apply equivalent subjects	Interface - EBSCOhost Research Databases	1106956
		Search modes - Boolean/Phrase	Search Screen - Advanced Search
			Database - CINAHL Plus with Full Text
S79	TI Public Health OR AB Public Health	Expanders - Apply equivalent subjects	Interface - EBSCOhost Research Databases	117889
		Search modes - Boolean/Phrase	Search Screen - Advanced Search
			Database - CINAHL Plus with Full Text
S80	TI Population Health OR AB Population Health	Expanders - Apply equivalent subjects	Interface - EBSCOhost Research Databases	37735
		Search modes - Boolean/Phrase	Search Screen - Advanced Search
			Database - CINAHL Plus with Full Text
S81	TI well-being OR AB well-being	Expanders - Apply equivalent subjects	Interface - EBSCOhost Research Databases	53973
		Search modes - Boolean/Phrase	Search Screen - Advanced Search
			Database - CINAHL Plus with Full Text
S82	TI wellbeing OR AB wellbeing	Expanders - Apply equivalent subjects	Interface - EBSCOhost Research Databases	16083
		Search modes - Boolean/Phrase	Search Screen - Advanced Search
			Database - CINAHL Plus with Full Text
S83	TI Lonel* OR AB Lonel*	Expanders - Apply equivalent subjects	Interface - EBSCOhost Research Databases	6848
		Search modes - Boolean/Phrase	Search Screen - Advanced Search
			Database - CINAHL Plus with Full Text
S84	TI mental health OR AB mental health	Expanders - Apply equivalent subjects	Interface - EBSCOhost Research Databases	128818
		Search modes - Boolean/Phrase	Search Screen - Advanced Search
			Database - CINAHL Plus with Full Text
S85	TI mental illness* OR AB mental illness*	Expanders - Apply equivalent subjects	Interface - EBSCOhost Research Databases	23543
		Search modes - Boolean/Phrase	Search Screen - Advanced Search
			Database - CINAHL Plus with Full Text
S86	TI depress* OR AB depress*	Expanders - Apply equivalent subjects	Interface - EBSCOhost Research Databases	167148
		Search modes - Boolean/Phrase	Search Screen - Advanced Search
			Database - CINAHL Plus with Full Text
S87	TI anxi* OR AB anxi*	Expanders - Apply equivalent subjects	Interface - EBSCOhost Research Databases	97631
		Search modes - Boolean/Phrase	Search Screen - Advanced Search
			Database - CINAHL Plus with Full Text
S88	TI suicid* OR AB suicid*	Expanders - Apply equivalent subjects	Interface - EBSCOhost Research Databases	37037
		Search modes - Boolean/Phrase	Search Screen - Advanced Search
			Database - CINAHL Plus with Full Text
S89	TI social exclusion OR AB social exclusion	Expanders - Apply equivalent subjects	Interface - EBSCOhost Research Databases	1799
		Search modes - Boolean/Phrase	Search Screen - Advanced Search
			Database - CINAHL Plus with Full Text
S90	(S67 OR S68 OR S69 OR S70 OR S71 OR S72 OR S73 OR S74 OR S75 OR S76 OR S77 OR S78 OR S79 OR S80 OR S81 OR S82 OR S83 OR S84 OR S85 OR S86 OR S87 OR S88 OR S89)	Expanders - Apply equivalent subjects	Interface - EBSCOhost Research Databases	1387173
		Search modes - Boolean/Phrase	Search Screen - Advanced Search
			Database - CINAHL Plus with Full Text
S91	S10 AND S33 AND S66 AND S90	Expanders - Apply equivalent subjects	Interface - EBSCOhost Research Databases	4460
		Search modes - Boolean/Phrase	Search Screen - Advanced Search
			Database - CINAHL Plus with Full Text
S92	S10 AND S33 AND S66 AND S90	Limiters - Language: English	Interface - EBSCOhost Research Databases	4372
		Expanders - Apply equivalent subjects	Search Screen - Advanced Search
		Search modes - Boolean/Phrase	Database - CINAHL Plus with Full Text

## Sheet: PsycINFO
Search Strategy
Set#: S1
Searched for: ti(rural* OR provincial* OR non-urban OR remote OR peripher* OR non-core OR (Liv* n/3 country*) OR village*) OR ab(rural* OR provincial* OR non-urban OR remote OR peripher* OR non-core OR (Liv* n/3 country*) OR village*)
Databases: APA PsycInfo®
Results: 116266
Set#: S2
Searched for: MAINSUBJECT.EXACT("Caregivers") OR MAINSUBJECT.EXACT("Patients") OR ti(Individual* OR Resident* OR Neighbour* OR Neighbor* OR Consumer* OR Patient* OR Client* OR Citizen* OR Carer* OR Stakeholder* OR Public* OR Communit* OR Participant* OR Dweller* OR User* OR Old* OR Elderly* OR Retired* OR Pensioner* OR Aged) OR ab(Individual* OR Resident* OR Neighbour* OR Neighbor* OR Consumer* O…
Databases: APA PsycInfo®
Results: 2615543
Set#: S3
Searched for: (MAINSUBJECT.EXACT("Online Social Networks") OR MAINSUBJECT.EXACT("Social Network Analysis") OR MAINSUBJECT.EXACT("Social Networks")) OR ti(ego-centric network* OR egocentric network* OR whole network* OR socio-centric network* OR sociocentric network* OR personal network* OR social connect* OR social relation* OR social network analys* OR social network* OR (social n/3 participat*)…
Databases: APA PsycInfo®
Results: 612732
Set#: S4
Searched for: (MAINSUBJECT.EXACT("Mental Health") OR MAINSUBJECT.EXACT("Major Depression") OR MAINSUBJECT.EXACT("Public Health") OR MAINSUBJECT.EXACT("Anxiety Disorders") OR MAINSUBJECT.EXACT("Population Health") OR MAINSUBJECT.EXACT("Suicide") OR MAINSUBJECT.EXACT("Depression (Emotion)") OR MAINSUBJECT.EXACT("Rural Health") OR MAINSUBJECT.EXACT("Anxiety")) OR ti(Rural Health OR Social* Isolate* …
Databases: APA PsycInfo®
Results: 1127824
Set#: S5
Searched for: (ti(rural* OR provincial* OR non-urban OR remote OR peripher* OR non-core OR (Liv* NEAR/3 country*) OR village*) OR ab(rural* OR provincial* OR non-urban OR remote OR peripher* OR non-core OR (Liv* NEAR/3 country*) OR village*)) AND (MAINSUBJECT.EXACT("Caregivers") OR MAINSUBJECT.EXACT("Patients") OR ti(Individual* OR Resident* OR Neighbour* OR Neighbor* OR Consumer* OR Patient* OR …
Databases: APA PsycInfo®
These databases are searched for part of your query.
Results: 7188
Set#: S6
Searched for: (ti(rural* OR provincial* OR non-urban OR remote OR peripher* OR non-core OR (Liv* NEAR/3 country*) OR village*) OR ab(rural* OR provincial* OR non-urban OR remote OR peripher* OR non-core OR (Liv* NEAR/3 country*) OR village*)) AND (MAINSUBJECT.EXACT("Caregivers") OR MAINSUBJECT.EXACT("Patients") OR ti(Individual* OR Resident* OR Neighbour* OR Neighbor* OR Consumer* OR Patient* OR …
Databases: APA PsycInfo®
These databases are searched for part of your query.
Results: 5448
Set#: S7
Searched for: (ti(rural* OR provincial* OR non-urban OR remote OR peripher* OR non-core OR (Liv* NEAR/3 country*) OR village*) OR ab(rural* OR provincial* OR non-urban OR remote OR peripher* OR non-core OR (Liv* NEAR/3 country*) OR village*)) AND (MAINSUBJECT.EXACT("Caregivers") OR MAINSUBJECT.EXACT("Patients") OR ti(Individual* OR Resident* OR Neighbour* OR Neighbor* OR Consumer* OR Patient* OR …
Databases: APA PsycInfo®
These databases are searched for part of your query.
Results: 5295

## Sheet: SocINDEX
	Thursday, January 20, 2022 9:56:23 AM
#	Query	Limiters/Expanders	Last Run Via	Results
S1	(MH "Rural Areas") OR (MH "Rural Population")	Expanders - Apply equivalent subjects
Search modes - Boolean/Phrase	Interface - EBSCOhost Research Databases
Search Screen - Advanced Search
Database - SocINDEX with Full Text	2743
S2	TI Rural* OR AB Rural*	Expanders - Apply equivalent subjects
Search modes - Boolean/Phrase	Interface - EBSCOhost Research Databases
Search Screen - Advanced Search
Database - SocINDEX with Full Text	51039
S3	TI provincial* OR AB provincial*	Expanders - Apply equivalent subjects
Search modes - Boolean/Phrase	Interface - EBSCOhost Research Databases
Search Screen - Advanced Search
Database - SocINDEX with Full Text	4700
S4	TI non-urban OR AB non-urban	Expanders - Apply equivalent subjects
Search modes - Boolean/Phrase	Interface - EBSCOhost Research Databases
Search Screen - Advanced Search
Database - SocINDEX with Full Text	192
S5	TI remote OR AB remote	Expanders - Apply equivalent subjects
Search modes - Boolean/Phrase	Interface - EBSCOhost Research Databases
Search Screen - Advanced Search
Database - SocINDEX with Full Text	4291
S6	TI peripher* OR AB peripher*	Expanders - Apply equivalent subjects
Search modes - Boolean/Phrase	Interface - EBSCOhost Research Databases
Search Screen - Advanced Search
Database - SocINDEX with Full Text	7394
S7	TI (Liv* n3 country*) OR AB (Liv* n3 country*)	Expanders - Apply equivalent subjects
Search modes - Boolean/Phrase	Interface - EBSCOhost Research Databases
Search Screen - Advanced Search
Database - SocINDEX with Full Text	732
S8	TI village* OR AB village*	Expanders - Apply equivalent subjects
Search modes - Boolean/Phrase	Interface - EBSCOhost Research Databases
Search Screen - Advanced Search
Database - SocINDEX with Full Text	14443
S9	TI non-core OR AB non-core	Expanders - Apply equivalent subjects
Search modes - Boolean/Phrase	Interface - EBSCOhost Research Databases
Search Screen - Advanced Search
Database - SocINDEX with Full Text	68
S10	S1 OR S2 OR S3 OR S4 OR S5 OR S6 OR S7 OR S8 OR S9	Expanders - Apply equivalent subjects
Search modes - Boolean/Phrase	Interface - EBSCOhost Research Databases
Search Screen - Advanced Search
Database - SocINDEX with Full Text	77235
S11	(MH "Patients")	Expanders - Apply equivalent subjects
Search modes - Boolean/Phrase	Interface - EBSCOhost Research Databases
Search Screen - Advanced Search
Database - SocINDEX with Full Text	21238
S12	(MH "Caregivers")	Expanders - Apply equivalent subjects
Search modes - Boolean/Phrase	Interface - EBSCOhost Research Databases
Search Screen - Advanced Search
Database - SocINDEX with Full Text	9067
S13	TI individual* OR AB individual*	Expanders - Apply equivalent subjects
Search modes - Boolean/Phrase	Interface - EBSCOhost Research Databases
Search Screen - Advanced Search
Database - SocINDEX with Full Text	219070
S14	TI resident* OR AB resident*	Expanders - Apply equivalent subjects
Search modes - Boolean/Phrase	Interface - EBSCOhost Research Databases
Search Screen - Advanced Search
Database - SocINDEX with Full Text	47284
S15	TI neighbour* OR AB neighbour*	Expanders - Apply equivalent subjects
Search modes - Boolean/Phrase	Interface - EBSCOhost Research Databases
Search Screen - Advanced Search
Database - SocINDEX with Full Text	6597
S16	TI neighbor* OR AB neighbor*	Expanders - Apply equivalent subjects
Search modes - Boolean/Phrase	Interface - EBSCOhost Research Databases
Search Screen - Advanced Search
Database - SocINDEX with Full Text	26309
S17	TI consumer* OR AB consumer*	Expanders - Apply equivalent subjects
Search modes - Boolean/Phrase	Interface - EBSCOhost Research Databases
Search Screen - Advanced Search
Database - SocINDEX with Full Text	28662
S18	TI patient* OR AB patient*	Expanders - Apply equivalent subjects
Search modes - Boolean/Phrase	Interface - EBSCOhost Research Databases
Search Screen - Advanced Search
Database - SocINDEX with Full Text	69514
S19	TI client* OR AB client*	Expanders - Apply equivalent subjects
Search modes - Boolean/Phrase	Interface - EBSCOhost Research Databases
Search Screen - Advanced Search
Database - SocINDEX with Full Text	36944
S20	TI citizen* OR AB citizen*	Expanders - Apply equivalent subjects
Search modes - Boolean/Phrase	Interface - EBSCOhost Research Databases
Search Screen - Advanced Search
Database - SocINDEX with Full Text	56493
S21	TI carer* OR AB carer*	Expanders - Apply equivalent subjects
Search modes - Boolean/Phrase	Interface - EBSCOhost Research Databases
Search Screen - Advanced Search
Database - SocINDEX with Full Text	3789
S22	TI stakeholder* OR AB stakeholder*	Expanders - Apply equivalent subjects
Search modes - Boolean/Phrase	Interface - EBSCOhost Research Databases
Search Screen - Advanced Search
Database - SocINDEX with Full Text	8833
S23	TI public* OR AB public*	Expanders - Apply equivalent subjects
Search modes - Boolean/Phrase	Interface - EBSCOhost Research Databases
Search Screen - Advanced Search
Database - SocINDEX with Full Text	269218
S24	TI communit* OR AB communit*	Expanders - Apply equivalent subjects
Search modes - Boolean/Phrase	Interface - EBSCOhost Research Databases
Search Screen - Advanced Search
Database - SocINDEX with Full Text	225166
S25	TI participant* OR AB participant*	Expanders - Apply equivalent subjects
Search modes - Boolean/Phrase	Interface - EBSCOhost Research Databases
Search Screen - Advanced Search
Database - SocINDEX with Full Text	104689
S26	TI dweller* OR AB dweller*	Expanders - Apply equivalent subjects
Search modes - Boolean/Phrase	Interface - EBSCOhost Research Databases
Search Screen - Advanced Search
Database - SocINDEX with Full Text	1450
S27	TI user* OR AB user*	Expanders - Apply equivalent subjects
Search modes - Boolean/Phrase	Interface - EBSCOhost Research Databases
Search Screen - Advanced Search
Database - SocINDEX with Full Text	29658
S28	TI old* OR AB old*	Expanders - Apply equivalent subjects
Search modes - Boolean/Phrase	Interface - EBSCOhost Research Databases
Search Screen - Advanced Search
Database - SocINDEX with Full Text	98355
S29	TI elderly OR AB elderly	Expanders - Apply equivalent subjects
Search modes - Boolean/Phrase	Interface - EBSCOhost Research Databases
Search Screen - Advanced Search
Database - SocINDEX with Full Text	20188
S30	TI retired* OR AB retired*	Expanders - Apply equivalent subjects
Search modes - Boolean/Phrase	Interface - EBSCOhost Research Databases
Search Screen - Advanced Search
Database - SocINDEX with Full Text	2668
S31	TI pensioner* OR AB pensioner*	Expanders - Apply equivalent subjects
Search modes - Boolean/Phrase	Interface - EBSCOhost Research Databases
Search Screen - Advanced Search
Database - SocINDEX with Full Text	702
S32	TI aged OR AB aged	Expanders - Apply equivalent subjects
Search modes - Boolean/Phrase	Interface - EBSCOhost Research Databases
Search Screen - Advanced Search
Database - SocINDEX with Full Text	35896
S33	(S11 OR S12 OR S13 OR S14 OR S15 OR S16 OR S17 OR S18 OR S19 OR S20 OR S21 OR S22 OR S23 OR S24 OR S25 OR S26 OR S27 OR S28 OR S29 OR S30 OR S31 OR S32)	Expanders - Apply equivalent subjects
Search modes - Boolean/Phrase	Interface - EBSCOhost Research Databases
Search Screen - Advanced Search
Database - SocINDEX with Full Text	926322
S34	(MH "Social Networking")	Expanders - Apply equivalent subjects
Search modes - Boolean/Phrase	Interface - EBSCOhost Research Databases
Search Screen - Advanced Search
Database - SocINDEX with Full Text	381
S35	TI ego-centric network* OR AB ego-centric network*	Expanders - Apply equivalent subjects
Search modes - Boolean/Phrase	Interface - EBSCOhost Research Databases
Search Screen - Advanced Search
Database - SocINDEX with Full Text	25
S36	TI egocentric network* OR AB egocentric network*	Expanders - Apply equivalent subjects
Search modes - Boolean/Phrase	Interface - EBSCOhost Research Databases
Search Screen - Advanced Search
Database - SocINDEX with Full Text	115
S37	TI whole network OR AB whole network*	Expanders - Apply equivalent subjects
Search modes - Boolean/Phrase	Interface - EBSCOhost Research Databases
Search Screen - Advanced Search
Database - SocINDEX with Full Text	160
S38	TI socio-centric network* OR AB socio-centric network*	Expanders - Apply equivalent subjects
Search modes - Boolean/Phrase	Interface - EBSCOhost Research Databases
Search Screen - Advanced Search
Database - SocINDEX with Full Text	2
S39	TI sociocentric network* OR AB sociocentric network*	Expanders - Apply equivalent subjects
Search modes - Boolean/Phrase	Interface - EBSCOhost Research Databases
Search Screen - Advanced Search
Database - SocINDEX with Full Text	13
S40	TI personal network* OR AB personal network*	Expanders - Apply equivalent subjects
Search modes - Boolean/Phrase	Interface - EBSCOhost Research Databases
Search Screen - Advanced Search
Database - SocINDEX with Full Text	1283
S41	TI social connect* OR AB social connect*	Expanders - Apply equivalent subjects
Search modes - Boolean/Phrase	Interface - EBSCOhost Research Databases
Search Screen - Advanced Search
Database - SocINDEX with Full Text	5153
S42	TI social relation* OR AB social relation*	Expanders - Apply equivalent subjects
Search modes - Boolean/Phrase	Interface - EBSCOhost Research Databases
Search Screen - Advanced Search
Database - SocINDEX with Full Text	39350
S43	TI social network analys* OR AB social network analys*	Expanders - Apply equivalent subjects
Search modes - Boolean/Phrase	Interface - EBSCOhost Research Databases
Search Screen - Advanced Search
Database - SocINDEX with Full Text	1793
S44	TI social network* OR AB social network*	Expanders - Apply equivalent subjects
Search modes - Boolean/Phrase	Interface - EBSCOhost Research Databases
Search Screen - Advanced Search
Database - SocINDEX with Full Text	17631
S45	TI social n3 participat* OR AB social n3 participat*	Expanders - Apply equivalent subjects
Search modes - Boolean/Phrase	Interface - EBSCOhost Research Databases
Search Screen - Advanced Search
Database - SocINDEX with Full Text	5684
S46	TI Social activit* OR AB Social activit*	Expanders - Apply equivalent subjects
Search modes - Boolean/Phrase	Interface - EBSCOhost Research Databases
Search Screen - Advanced Search
Database - SocINDEX with Full Text	8807
S47	TI (participat* n3 activit*) OR AB (participat* n3 activit*)	Expanders - Apply equivalent subjects
Search modes - Boolean/Phrase	Interface - EBSCOhost Research Databases
Search Screen - Advanced Search
Database - SocINDEX with Full Text	4098
S48	TI (participat* n3 communit*) OR AB (participat* n3 communit*)	Expanders - Apply equivalent subjects
Search modes - Boolean/Phrase	Interface - EBSCOhost Research Databases
Search Screen - Advanced Search
Database - SocINDEX with Full Text	5261
S49	TI Social support OR AB Social support	Expanders - Apply equivalent subjects
Search modes - Boolean/Phrase	Interface - EBSCOhost Research Databases
Search Screen - Advanced Search
Database - SocINDEX with Full Text	22505
S50	TI Social participation OR AB Social participation	Expanders - Apply equivalent subjects
Search modes - Boolean/Phrase	Interface - EBSCOhost Research Databases
Search Screen - Advanced Search
Database - SocINDEX with Full Text	5708
S51	TI community participation OR AB Community participation	Expanders - Apply equivalent subjects
Search modes - Boolean/Phrase	Interface - EBSCOhost Research Databases
Search Screen - Advanced Search
Database - SocINDEX with Full Text	3833
S52	TI social integration OR AB social integration	Expanders - Apply equivalent subjects
Search modes - Boolean/Phrase	Interface - EBSCOhost Research Databases
Search Screen - Advanced Search
Database - SocINDEX with Full Text	5706
S53	TI social ties OR AB social ties	Expanders - Apply equivalent subjects
Search modes - Boolean/Phrase	Interface - EBSCOhost Research Databases
Search Screen - Advanced Search
Database - SocINDEX with Full Text	2595
S54	TI group activit* OR AB group activit*	Expanders - Apply equivalent subjects
Search modes - Boolean/Phrase	Interface - EBSCOhost Research Databases
Search Screen - Advanced Search
Database - SocINDEX with Full Text	4289
S55	TI group membership OR AB group membership	Expanders - Apply equivalent subjects
Search modes - Boolean/Phrase	Interface - EBSCOhost Research Databases
Search Screen - Advanced Search
Database - SocINDEX with Full Text	3070
S56	TI peer network* OR AB peer network*	Expanders - Apply equivalent subjects
Search modes - Boolean/Phrase	Interface - EBSCOhost Research Databases
Search Screen - Advanced Search
Database - SocINDEX with Full Text	849
S57	TI peer support OR AB peer support	Expanders - Apply equivalent subjects
Search modes - Boolean/Phrase	Interface - EBSCOhost Research Databases
Search Screen - Advanced Search
Database - SocINDEX with Full Text	2345
S58	TI family support OR AB family support	Expanders - Apply equivalent subjects
Search modes - Boolean/Phrase	Interface - EBSCOhost Research Databases
Search Screen - Advanced Search
Database - SocINDEX with Full Text	11932
S59	TI kin support OR AB kin support	Expanders - Apply equivalent subjects
Search modes - Boolean/Phrase	Interface - EBSCOhost Research Databases
Search Screen - Advanced Search
Database - SocINDEX with Full Text	290
S60	TI Neighbour* support OR AB Neighbour* support	Expanders - Apply equivalent subjects
Search modes - Boolean/Phrase	Interface - EBSCOhost Research Databases
Search Screen - Advanced Search
Database - SocINDEX with Full Text	137
S61	TI Neighbor* support OR AB Neighbor* support	Expanders - Apply equivalent subjects
Search modes - Boolean/Phrase	Interface - EBSCOhost Research Databases
Search Screen - Advanced Search
Database - SocINDEX with Full Text	630
S62	TI community support OR AB community support	Expanders - Apply equivalent subjects
Search modes - Boolean/Phrase	Interface - EBSCOhost Research Databases
Search Screen - Advanced Search
Database - SocINDEX with Full Text	6654
S63	TI social capital OR AB social capital	Expanders - Apply equivalent subjects
Search modes - Boolean/Phrase	Interface - EBSCOhost Research Databases
Search Screen - Advanced Search
Database - SocINDEX with Full Text	10095
S64	TI Online network* OR AB Online network*	Expanders - Apply equivalent subjects
Search modes - Boolean/Phrase	Interface - EBSCOhost Research Databases
Search Screen - Advanced Search
Database - SocINDEX with Full Text	785
S65	TI Social media network* OR AB Social media network*	Expanders - Apply equivalent subjects
Search modes - Boolean/Phrase	Interface - EBSCOhost Research Databases
Search Screen - Advanced Search
Database - SocINDEX with Full Text	399
S66	(S34 OR S35 OR S36 OR S37 OR S38 OR S39 OR S40 OR S41 OR S42 OR S43 OR S44 OR S45 OR S46 OR S47 OR S48 OR S49 OR S50 OR S51 OR S52 OR S53 OR S54 OR S55 OR S56 OR S57 OR S58 OR S59 OR S60 OR S61 OR S62 OR S63 OR S64 OR S65)	Expanders - Apply equivalent subjects
Search modes - Boolean/Phrase	Interface - EBSCOhost Research Databases
Search Screen - Advanced Search
Database - SocINDEX with Full Text	127986
S67	(MH "Rural Health")	Expanders - Apply equivalent subjects
Search modes - Boolean/Phrase	Interface - EBSCOhost Research Databases
Search Screen - Advanced Search
Database - SocINDEX with Full Text	1184
S68	(MH "Social Isolation")	Expanders - Apply equivalent subjects
Search modes - Boolean/Phrase	Interface - EBSCOhost Research Databases
Search Screen - Advanced Search
Database - SocINDEX with Full Text	4369
S69	(MH "Health")	Expanders - Apply equivalent subjects
Search modes - Boolean/Phrase	Interface - EBSCOhost Research Databases
Search Screen - Advanced Search
Database - SocINDEX with Full Text	185008
S70	(MH "Public Health")	Expanders - Apply equivalent subjects
Search modes - Boolean/Phrase	Interface - EBSCOhost Research Databases
Search Screen - Advanced Search
Database - SocINDEX with Full Text	32502
S71	(MH "Mental Health")	Expanders - Apply equivalent subjects
Search modes - Boolean/Phrase	Interface - EBSCOhost Research Databases
Search Screen - Advanced Search
Database - SocINDEX with Full Text	47295
S72	(MH "Suicide")	Expanders - Apply equivalent subjects
Search modes - Boolean/Phrase	Interface - EBSCOhost Research Databases
Search Screen - Advanced Search
Database - SocINDEX with Full Text	7568
S73	(MH "Depression")	Expanders - Apply equivalent subjects
Search modes - Boolean/Phrase	Interface - EBSCOhost Research Databases
Search Screen - Advanced Search
Database - SocINDEX with Full Text	18207
S74	(MH "Anxiety")	Expanders - Apply equivalent subjects
Search modes - Boolean/Phrase	Interface - EBSCOhost Research Databases
Search Screen - Advanced Search
Database - SocINDEX with Full Text	11747
S75	(MH "Population Health")	Expanders - Apply equivalent subjects
Search modes - Boolean/Phrase	Interface - EBSCOhost Research Databases
Search Screen - Advanced Search
Database - SocINDEX with Full Text	487
S76	TI Rural Health OR AB Rural Health	Expanders - Apply equivalent subjects
Search modes - Boolean/Phrase	Interface - EBSCOhost Research Databases
Search Screen - Advanced Search
Database - SocINDEX with Full Text	2595
S77	TI social* isolat* OR AB social* isolat*	Expanders - Apply equivalent subjects
Search modes - Boolean/Phrase	Interface - EBSCOhost Research Databases
Search Screen - Advanced Search
Database - SocINDEX with Full Text	3863
S78	TI Health OR AB Health	Expanders - Apply equivalent subjects
Search modes - Boolean/Phrase	Interface - EBSCOhost Research Databases
Search Screen - Advanced Search
Database - SocINDEX with Full Text	236339
S79	TI Public Health OR AB Public Health	Expanders - Apply equivalent subjects
Search modes - Boolean/Phrase	Interface - EBSCOhost Research Databases
Search Screen - Advanced Search
Database - SocINDEX with Full Text	36385
S80	TI Population Health OR AB Population Health	Expanders - Apply equivalent subjects
Search modes - Boolean/Phrase	Interface - EBSCOhost Research Databases
Search Screen - Advanced Search
Database - SocINDEX with Full Text	7971
S81	TI well-being OR AB well-being	Expanders - Apply equivalent subjects
Search modes - Boolean/Phrase	Interface - EBSCOhost Research Databases
Search Screen - Advanced Search
Database - SocINDEX with Full Text	28865
S82	TI wellbeing OR AB wellbeing	Expanders - Apply equivalent subjects
Search modes - Boolean/Phrase	Interface - EBSCOhost Research Databases
Search Screen - Advanced Search
Database - SocINDEX with Full Text	5500
S83	TI Lonel* OR AB Lonel*	Expanders - Apply equivalent subjects
Search modes - Boolean/Phrase	Interface - EBSCOhost Research Databases
Search Screen - Advanced Search
Database - SocINDEX with Full Text	3698
S84	TI mental health OR AB mental health	Expanders - Apply equivalent subjects
Search modes - Boolean/Phrase	Interface - EBSCOhost Research Databases
Search Screen - Advanced Search
Database - SocINDEX with Full Text	47430
S85	TI mental illness* OR AB mental illness*	Expanders - Apply equivalent subjects
Search modes - Boolean/Phrase	Interface - EBSCOhost Research Databases
Search Screen - Advanced Search
Database - SocINDEX with Full Text	9418
S86	TI depress* OR AB depress*	Expanders - Apply equivalent subjects
Search modes - Boolean/Phrase	Interface - EBSCOhost Research Databases
Search Screen - Advanced Search
Database - SocINDEX with Full Text	37319
S87	TI anxi* OR AB anxi*	Expanders - Apply equivalent subjects
Search modes - Boolean/Phrase	Interface - EBSCOhost Research Databases
Search Screen - Advanced Search
Database - SocINDEX with Full Text	25573
S88	TI suicid* OR AB suicid*	Expanders - Apply equivalent subjects
Search modes - Boolean/Phrase	Interface - EBSCOhost Research Databases
Search Screen - Advanced Search
Database - SocINDEX with Full Text	13313
S89	TI social exclusion OR AB social exclusion	Expanders - Apply equivalent subjects
Search modes - Boolean/Phrase	Interface - EBSCOhost Research Databases
Search Screen - Advanced Search
Database - SocINDEX with Full Text	4625
S90	(S67 OR S68 OR S69 OR S70 OR S71 OR S72 OR S73 OR S74 OR S75 OR S76 OR S77 OR S78 OR S79 OR S80 OR S81 OR S82 OR S83 OR S84 OR S85 OR S86 OR S87 OR S88 OR S89)	Expanders - Apply equivalent subjects
Search modes - Boolean/Phrase	Interface - EBSCOhost Research Databases
Search Screen - Advanced Search
Database - SocINDEX with Full Text	374896
S91	S10 AND S33 AND S66 AND S90	Expanders - Apply equivalent subjects
Search modes - Boolean/Phrase	Interface - EBSCOhost Research Databases
Search Screen - Advanced Search
Database - SocINDEX with Full Text	1656
S92	S10 AND S33 AND S66 AND S90	Limiters - Language: English
Expanders - Apply equivalent subjects
Search modes - Boolean/Phrase	Interface - EBSCOhost Research Databases
Search Screen - Advanced Search
Database - SocINDEX with Full Text	1305

## Sheet: Scopus
8,238 document results
( TITLE-ABS-KEY ( rural* OR provincial* OR non-urban OR remote OR peripher* OR non-core OR ( liv* W/3 country* ) OR village* ) ) AND ( TITLE-ABS-KEY ( individual* OR resident* OR neighbour* OR neighbor* OR consumer* OR patient* OR client* OR citizen* OR carer* OR stakeholder* OR public* OR communit* OR participant* OR dweller* OR user* OR old* OR elderly* OR retired* OR pensioner* OR aged ) ) AND…
